# Supplementary material for: The Role of the Transcription Factor SIM2 in Prostate Cancer
Source: PLoS One. 2011 Dec 9;6(12):e28837. doi: 10.1371/journal.pone.0028837 (PMC3235151; doi:10.1371/journal.pone.0028837)
Supplement: Table S4 — Gene expressions that were either up- or down-regulated greater than 2 fold in the SIM2low. (XLSX) [file pone.0028837.s005.xlsx]

## Sheet: samples ABCD all from MeV + rat
GENE_TITLE	GENE_SYMBOL	Gene ID	FC (SIM2low/ctrl)
discoidin domain receptor tyrosine kinase 1	DDR1	780	4.10301
replication factor C (activator 1) 2, 40kDa	RFC2	5982	3.63258
heat shock 70kDa protein 6 (HSP70B')	HSPA6	3310	3.4451
paired box 8	PAX8	7849	3.41168
guanylate cyclase activator 1A (retina)	GUCA1A	2978	3.27796
ubiquitin-like modifier activating enzyme 7	UBA7	7318	3.24186
thyroid hormone receptor, alpha (erythroblastic leukemia viral (v-erb-a) oncogene homolog, avian)	THRA	7067	3.11843
protein tyrosine phosphatase, non-receptor type 21	PTPN21	11099	3.09768
chemokine (C-C motif) ligand 5	CCL5	6352	3.07996
cytochrome P450, family 2, subfamily E, polypeptide 1	CYP2E1	1571	3.0296
EPH receptor B3	EPHB3	2049	2.98086
estrogen-related receptor alpha	ESRRA	2101	2.93398
cytochrome P450, family 2, subfamily A, polypeptide 6	CYP2A6	1548	2.91703
scavenger receptor class B, member 1	SCARB1	949	2.90554
tubulin tyrosine ligase-like family, member 12	TTLL12	23170	2.77411
non-protein coding RNA 152	NCRNA00152	112597	2.757
WAP four-disulfide core domain 2	WFDC2	10406	2.71416
mitogen-activated protein kinase 1	MAPK1	5594	2.7079
spermatogenesis associated 17	SPATA17	128153	2.61518
proline rich 22	PRR22	163154	2.59219
PX domain containing serine/threonine kinase	PXK	54899	2.58342
vacuolar protein sorting 18 homolog (S. cerevisiae)	VPS18	57617	2.56336
chromosome 9 open reading frame 30	C9orf30	91283	2.54948
solute carrier family 46 (folate transporter), member 1	SLC46A1	113235	2.53678
T-cell immunoglobulin and mucin domain containing 4	TIMD4	91937	2.51111
solute carrier family 39 (metal ion transporter), member 5	SLC39A5	283375	2.49578
ATPase, H+ transporting, lysosomal 31kDa, V1 subunit E2	ATP6V1E2	90423	2.46178
AFG3 ATPase family gene 3-like 1 (S. cerevisiae)	AFG3L1	114896	2.4562
cartilage intermediate layer protein 2	CILP2	148113	2.42909
phosphatidylinositol glycan anchor biosynthesis, class X	PIGX	54965	2.42028
transmembrane protein 196	TMEM196	256130	2.41234
solute carrier family 39 (zinc transporter), member 13	SLC39A13	91252	2.4108
adenylate kinase domain containing 1	AKD1	221264	2.38968
coronin 6	CORO6	84940	2.38226
transmembrane protein 106A	TMEM106A	113277	2.37673
asparagine-linked glycosylation 10, alpha-1,2-glucosyltransferase homolog (S. pombe)	ALG10	84920	2.36077
tetratricopeptide repeat domain 39C	TTC39C	125488	2.33325
nexilin (F actin binding protein)	NEXN	91624	2.3288
chromosome 15 open reading frame 40	C15orf40	123207	2.30084
microfibrillar-associated protein 3	MFAP3	4238	2.29324
GTPase, IMAP family member 1	GIMAP1	170575	2.28256
kallikrein-related peptidase 8	KLK8	11202	2.26359
coiled-coil domain containing 65	CCDC65	85478	2.26182
family with sequence similarity 122C	FAM122C	159091	2.2568
coiled-coil domain containing 11	CCDC11	220136	2.25331
armadillo repeat containing, X-linked 4	ARMCX4	100131755	2.24753
retinoblastoma binding protein 6	RBBP6	5930	2.24586
TRIO and F-actin binding protein	TRIOBP	11078	2.24091
cation channel, sperm associated 1	CATSPER1	117144	2.23763
goosecoid homeobox	GSC	145258	2.23377
phosphodiesterase 7A	PDE7A	5150	2.22226
crystallin, zeta (quinone reductase)-like 1	CRYZL1	9946	2.21822
protease, serine, 33	PRSS33	260429	2.21652
chromosome 19 open reading frame 26	C19orf26	255057	2.21192
chromosome 8 open reading frame 45	C8orf45	157777	2.20814
toll-interleukin 1 receptor (TIR) domain containing adaptor protein	TIRAP	114609	2.19849
liver expressed antimicrobial peptide 2	LEAP2	116842	2.19828
musashi homolog 2 (Drosophila)	MSI2	124540	2.1975
scinderin	SCIN	85477	2.19698
CCCTC-binding factor (zinc finger protein)-like	CTCFL	140690	2.18808
chromosome 4 open reading frame 33	C4orf33	132321	2.18458
zinc finger protein 333	ZNF333	84449	2.1805
family with sequence similarity 18, member B2	FAM18B2	201158	2.17664
splicing factor, arginine/serine-rich 13B	SFRS13B	135295	2.16387
family with sequence similarity 71, member A	FAM71A	149647	2.16184
GRB2-binding adaptor protein, transmembrane	GAPT	202309	2.14493
hypothetical protein FLJ30901	FLJ30901	150378	2.14167
chromosome 8 open reading frame 47	C8orf47	203111	2.13488
chromosome 1 open reading frame 65	C1orf65	164127	2.11972
ENTH domain containing 1	ENTHD1	150350	2.11556
WAP four-disulfide core domain 6	WFDC6	140870	2.11075
C-type lectin domain family 12, member A /// C-type lectin domain family 12, member B	CLEC12A /// CLEC12B	160364	2.10965
chromosome 21 open reading frame 41	C21orf41	100379661	2.10274
calmodulin-like 6	CALML6	163688	2.09965
NLR family, pyrin domain containing 5	NLRP5	126206	2.09538
C-type lectin domain family 4, member F	CLEC4F	165530	2.08601
defensin, beta 106A /// defensin, beta 106B	DEFB106A /// DEFB106B	245909	2.08286
neural precursor cell expressed, developmentally down-regulated 1	NEDD1	121441	2.07522
tubulin tyrosine ligase-like family, member 10	TTLL10	254173	2.07367
calreticulin 3	CALR3	125972	2.07118
ets variant 3	ETV3	2117	2.07012
kelch-like 10 (Drosophila)	KLHL10	317719	2.06807
zinc finger protein 485	ZNF485	220992	2.06384
WD repeat domain 17	WDR17	116966	2.06237
major facilitator superfamily domain containing 6-like	MFSD6L	162387	2.06199
cadherin-related 23	CDH23	64072	2.06031
ankyrin and armadillo repeat containing	ANKAR	150709	2.05954
multiple EGF-like-domains 11	MEGF11	84465	2.05837
G protein-coupled receptor 182	GPR182	11318	2.05727
ESX homeobox 1	ESX1	80712	2.05446
chromosome 8 open reading frame 12	C8orf12	83656	2.04593
DnaJ (Hsp40) homolog, subfamily C, member 5 gamma	DNAJC5G	285126	2.04153
WD repeat domain 88	WDR88	126248	2.0413
methyl-CpG binding domain protein 3-like 2	MBD3L2	125997	2.03136
methyl-CpG binding domain protein 3-like 1	MBD3L1	85509	2.02756
family with sequence similarity 46, member D	FAM46D	169966	2.0263
non-protein coding RNA 161	NCRNA00161	118421	2.02069
Down syndrome critical region gene 10	DSCR10	259234	2.02
abhydrolase domain containing 11	ABHD11	83451	2.0173
ArfGAP with coiled-coil, ankyrin repeat and PH domains 2	ACAP2	23527	2.01641
phospholipase C, delta 3	PLCD3	113026	2.01081
interferon regulatory factor 6	IRF6	3664	2.01069
protein tyrosine phosphatase, receptor type, C	PTPRC	5788	2.00757
mannosidase, alpha, class 1A, member 2	MAN1A2	10905	2.00711
Ras association (RalGDS/AF-6) and pleckstrin homology domains 1	RAPH1	65059	2.00224
Smith-Magenis syndrome chromosome region, candidate 8	SMCR8	140775	2.002
lactamase, beta	LACTB	114294	2.00157
endo-beta-N-acetylglucosaminidase	ENGASE	64772	0.500301
G protein-coupled receptor 124	GPR124	25960	0.497979
ras homolog gene family, member T2	RHOT2	89941	0.49193
mannosidase, alpha, class 1B, member 1	MAN1B1	11253	0.489707
heterogeneous nuclear ribonucleoprotein U-like 2	HNRNPUL2	221092	0.484608
wingless-type MMTV integration site family, member 6	WNT6	7475	0.481605
FK506 binding protein 15, 133kDa	FKBP15	23307	0.480223
hypothetical LOC729580	LOC729580	729580	0.47759
zinc finger protein 335	ZNF335	63925	0.476558
similar to hCG1811779	LOC100129250	100129250	0.475843
solute carrier family 35, member E1	SLC35E1	79939	0.451535
chemokine (C-X3-C motif) ligand 1	CX3CL1	6376	0.443268
abhydrolase domain containing 2	ABHD2	11057	0.438985
aminopeptidase-like 1	NPEPL1	79716	0.438404
acyl-CoA synthetase medium-chain family member 5	ACSM5	54988	0.43159
ArfGAP with dual PH domains 1	ADAP1	11033	0.424941
leucine-rich repeats and calponin homology (CH) domain containing 4 /// sin3A-binding protein 25	LRCH4 /// SAP25	4034	0.424628
DiGeorge syndrome critical region gene 8	DGCR8	54487	0.379413
exosome component 4	EXOSC4	54512	0.368743
mex-3 homolog D (C. elegans)	MEX3D	399664	0.362051
EPS8-like 1	EPS8L1	54869	0.322399
brevican	BCAN	63827	0.319048
DDB1 and CUL4 associated factor 15	DCAF15	90379	0.306223
